# Supplementary material for: Effect of Yttrium Oxide on Microstructure and Oxidation Behavior of Cr/FeCrAl Coatings Fabricated by Extreme High-Speed Laser Cladding Process: An Experimental Approach
Source: Materials (Basel). 2025 Apr 16;18(8):1821. doi: 10.3390/ma18081821 (PMC12028746; doi:10.3390/ma18081821)
Supplement: Supplementary file 1 [file materials-18-01821-s001.zip]

Archive with 1 entries (1 files):
- materials-3540126-supplementary.pdf
